# Supplementary material for: Novel compound heterozygous CCDC40 mutations in a familial case of primary ciliary dyskinesia
Source: Front Pediatr. 2022 Sep 29;10:996332. doi: 10.3389/fped.2022.996332 (PMC9559825; doi:10.3389/fped.2022.996332)
Supplement: Supplementary file 1 [file Data_Sheet_1.ZIP]

Archive with 10 entries (10 files):
- Final.target.var.indel.xls
- __MACOSX/._Final.target.var.indel.xls
- EXOME.xlsx
- __MACOSX/._EXOME.xlsx
- CNV.xls
- __MACOSX/._CNV.xls
- INDEL.xls
- __MACOSX/._INDEL.xls
- SNV.xls
- __MACOSX/._SNV.xls
