# Supplementary material for: Novel compound heterozygous CCDC40 mutations in a familial case of primary ciliary dyskinesia
Source: Front Pediatr. 2022 Sep 29;10:996332. doi: 10.3389/fped.2022.996332 (PMC9559825; doi:10.3389/fped.2022.996332)
Supplement: Supplementary file 1 [file Data_Sheet_1.ZIP › EXOME.xlsx]

## Sheet: md5_list
File Name	MD5 Code
luzixi_1.fastq.gz	8bd393ea2ccc944d5ae80febfb5e8a96
luzixi_2.fastq.gz	1a9756602219b071715bc737d84c2a49

## Sheet: map_stat
Sample	Good Reads	Mapped Reads	Map Ratio(%)	Unique Mapped Reads	Unique Mapped Ratio(%)
huangyiyi	203081926	202689895	99.81	140892894	69.38
huangyiyimu	161427664	161053288	99.77	105726606	65.49
wangyuan	177867766	177431179	99.75	127172360	71.5
xusisi	184715786	184315413	99.78	120385324	65.17
xusisizhizi	200610068	200123386	99.76	136737214	68.16
huangyiyifu	204316564	203910344	99.8	141812011	69.41
luzixi	203552266	202884143	99.67	130559959	64.14
wangyuanmuqin	147511930	147124378	99.74	105376354	71.44
xusisilaogong	188788496	188424150	99.81	136366921	72.23

## Sheet: target_stat
samples:	huangyiyi	huangyiyimu	wangyuan	xusisi	xusisizhizi	huangyiyifu	luzixi	wangyuanmuqin	xusisilaogong
Percent of paired reads on target region(%):	69.09	68.22	69.68	69.03	69.34	68.27	66.93	70.49	68.76
Percent of paired reads on target region +-150(%):	72.18	72.06	72.73	72.23	72.95	71.9	70.77	73.19	71.94
Percent of paired reads on target region +-500(%):	74.18	74.12	74.8	74.24	75	73.96	73	75.21	73.96
mean depth in target region:	200.9	148.82	176.1	171.78	195.45	198.98	182.7	146.51	192.8
Total target regions:	232406	232406	232406	232406	232406	232406	232406	232406	232406
Percent of covered target regions(%):	99.57	99.54	99.8	99.56	99.83	99.82	99.51	99.78	99.84
Total target bases:	58715126	58715126	58715126	58715126	58715126	58715126	58715126	58715126	58715126
Percent of target base covered at least 1X(%):	99.5	99.47	99.75	99.5	99.77	99.77	99.38	99.71	99.76
Percent of target base covered at least 5X(%):	99.13	99.03	99.38	99.1	99.4	99.41	98.06	99.29	99.37
Percent of target base covered at least 10X(%):	98.84	98.7	99.06	98.79	99.12	99.12	96.55	98.92	99.06
Percent of target base covered at least 20X(%):	98.3	97.95	98.41	98.13	98.57	98.6	93.93	98.03	98.42
Percent of target base covered at least 30X(%):	97.55	96.83	97.52	97.19	97.82	97.89	91.26	96.69	97.53
Percent of target base covered at least 40X(%):	96.58	95.24	96.29	95.9	96.79	96.94	88.37	94.75	96.38
Percent of target base covered at least 50X(%):	95.37	92.99	94.62	94.17	95.41	95.72	85.23	92.01	94.96
Percent of target base covered at least 60X(%):	93.86	89.89	92.4	91.9	93.63	94.17	81.85	88.38	93.21
Percent of target base covered at least 70X(%):	91.99	85.86	89.56	89.01	91.35	92.19	78.29	83.89	91.08
Percent of target base covered at least 80X(%):	89.69	80.96	86.07	85.46	88.52	89.75	74.63	78.65	88.53
Percent of target base covered at least 90X(%):	86.94	75.35	82.01	81.29	85.16	86.8	70.91	72.85	85.51
Percent of target base covered at least 100X(%):	83.73	69.24	77.46	76.6	81.34	83.4	67.17	66.72	82.06
Percent of target base covered at least 120X(%):	76.11	56.59	67.42	66.15	72.64	75.38	59.79	54.44	74.03
Percent of target base covered at least 150X(%):	62.77	39.57	52.07	50.16	58.48	61.61	49.48	38.46	60.26
Percent of target base covered at least 200X(%):	41.09	20.61	31.51	29.31	37.69	40	35.21	20.71	38.26
Percent of target base covered at least 250X(%):	25.33	10.73	18.45	16.73	23.48	24.62	24.55	10.93	22.64
Percent of target base covered at least 300X(%):	15.42	5.77	10.68	9.66	14.62	15.01	16.82	5.8	13.21
Percent of target base covered at least 400X(%):	5.98	1.9	3.65	3.5	5.94	5.8	7.72	1.76	4.78
Percent of target base covered at least 500X(%):	2.57	0.77	1.36	1.46	2.63	2.47	3.6	0.65	1.98

## Sheet: SNV_stat
Sample	huangyiyi	huangyiyifu	huangyiyimu	luzixi	wangyuan	wangyuanmuqin	xusisi	xusisilaogong	xusisizhizi
Total after filter	84764	84924	81655	83210	96269	95145	83650	84681	83564
Homozygotes	36055(42.54%)	36770(43.3%)	38212(46.8%)	34965(42.02%)	28218(29.31%)	28367(29.81%)	35404(42.32%)	35520(41.95%)	35710(42.73%)
Heterozygotes	48709(57.46%)	48154(56.7%)	43443(53.2%)	48245(57.98%)	68051(70.69%)	66778(70.19%)	48246(57.68%)	49161(58.05%)	47854(57.27%)
1000G	81770(96.47%)	82065(96.63%)	79089(96.86%)	80677(96.96%)	92801(96.4%)	91787(96.47%)	80987(96.82%)	81076(95.74%)	80874(96.78%)
DBSNP147	83851(98.92%)	84305(99.27%)	81174(99.41%)	82779(99.48%)	95086(98.77%)	94016(98.81%)	83115(99.36%)	83272(98.34%)	83127(99.48%)
noflagSNP138	83080(98.01%)	83521(98.35%)	80469(98.55%)	82073(98.63%)	94129(97.78%)	93090(97.84%)	82299(98.38%)	82474(97.39%)	82317(98.51%)
COSMIC	557	586	536	598	696	697	576	573	581
CLINVAR	4875	4922	4726	4856	5532	5536	4776	4819	4714
GWAS	614	584	586	569	674	672	611	577	577
OMIM	162	163	151	158	186	186	174	160	174
exonic	20189	20353	19618	20418	23718	23757	20239	20097	20202
exonic;splicing	7	7	5	7	10	9	10	8	9
splicing	65	69	68	68	69	68	59	62	60
intergenic	2092	2171	2035	1969	2297	2267	2012	2015	2060
intronic	52297	52201	50179	50693	58680	57687	51376	52400	51282
upstream	1045	1067	974	1049	1182	1147	1068	1060	1052
upstream;downstream	74	73	70	75	88	84	69	69	74
downstream	442	431	424	442	486	481	416	439	419
ncRNA_exonic	1352	1376	1241	1364	1532	1539	1328	1291	1315
ncRNA_splicing	5	5	5	3	5	5	5	8	9
ncRNA_intronic	2226	2210	2207	2197	2553	2496	2203	2235	2185
ncRNA_UTR3	0	0	0	0	0	0	0	0	0
ncRNA_UTR5	0	0	0	0	0	0	0	0	0
UTR3	2876	2886	2834	2879	3286	3251	2865	2934	2849
UTR5	2084	2066	1986	2041	2351	2342	1989	2056	2039
UTR5;UTR3	9	8	8	4	11	11	10	6	8
nonsynonymous SNV	9270	9298	8918	9369	10873	10880	9319	9200	9316
synonymous SNV	10468	10549	10215	10541	12343	12371	10426	10409	10394
stopgain	69	83	65	69	83	82	69	72	74
stoploss	8	8	7	11	12	11	6	8	9
unknown	434	480	472	490	481	485	487	467	471
Ti	59331	59583	57360	58624	67547	66832	58753	58732	58746
Tv	25654	25569	24508	24809	28969	28557	25124	26169	25039
Ti_CDS	15322	15418	14850	15415	18017	18077	15354	15218	15350
Tv_CDS	4920	4993	4822	5058	5765	5743	4943	4930	4905
Ti/Tv	2.31	2.33	2.34	2.36	2.33	2.34	2.34	2.24	2.35
Ti_CDS/Tv_CDS	3.11	3.09	3.08	3.05	3.13	3.15	3.11	3.09	3.13

## Sheet: indel_stat
Sample	huangyiyi	huangyiyifu	huangyiyimu	luzixi	wangyuan	wangyuanmuqin	xusisi	xusisilaogong	xusisizhizi
Total after filter	16566	16825	16085	16421	17924	17026	16198	16576	16470
Homozygotes	5248(31.68%)	5489(32.62%)	5599(34.81%)	5200(31.67%)	4116(22.96%)	4179(24.54%)	5238(32.34%)	5236(31.59%)	5316(32.28%)
Heterozygotes	11318(68.32%)	11336(67.38%)	10486(65.19%)	11221(68.33%)	13808(77.04%)	12847(75.46%)	10960(67.66%)	11340(68.41%)	11154(67.72%)
Del	8115(48.99%)	8290(49.27%)	7878(48.98%)	8121(49.45%)	8960(49.99%)	8483(49.82%)	7921(48.9%)	8099(48.86%)	8056(48.91%)
Ins	6000(36.22%)	6034(35.86%)	5818(36.17%)	5899(35.92%)	6391(35.66%)	6158(36.17%)	5947(36.71%)	6036(36.41%)	6001(36.44%)
Ins/Del	2451(14.8%)	2501(14.86%)	2389(14.85%)	2401(14.62%)	2573(14.36%)	2385(14.01%)	2330(14.38%)	2441(14.73%)	2413(14.65%)
1000G	8843(53.38%)	8865(52.69%)	8585(53.37%)	8717(53.08%)	9697(54.1%)	9393(55.17%)	8741(53.96%)	8891(53.64%)	8867(53.84%)
DBSNP147	15355(92.69%)	15516(92.22%)	14910(92.7%)	15117(92.06%)	16684(93.08%)	15929(93.56%)	15113(93.3%)	15394(92.87%)	15295(92.87%)
noflagSNP138	11481(69.3%)	11578(68.81%)	11152(69.33%)	11310(68.88%)	12588(70.23%)	12101(71.07%)	11352(70.08%)	11548(69.67%)	11473(69.66%)
COSMIC	352	348	352	351	390	372	341	356	350
CLINVAR	379	381	358	368	415	416	352	393	347
GWAS	1	0	1	0	1	1	1	0	0
OMIM	0	1	0	1	1	1	1	1	0
exonic	568	552	566	569	661	657	594	584	591
exonic;splicing	33	31	33	34	34	31	36	35	35
splicing	82	80	81	83	84	83	82	81	80
intergenic	490	506	466	479	525	508	459	497	480
intronic	13176	13379	12782	13025	14246	13469	12830	13161	13052
upstream	238	233	221	248	226	210	238	230	221
upstream;downstream	14	15	14	16	19	17	15	13	16
downstream	84	91	84	93	96	93	90	99	93
ncRNA_exonic	199	213	192	212	218	216	214	192	204
ncRNA_splicing	3	2	2	3	3	3	2	2	2
ncRNA_intronic	610	650	595	611	677	643	618	627	633
ncRNA_UTR3	0	0	0	0	0	0	0	0	0
ncRNA_UTR5	0	0	0	0	0	0	0	0	0
UTR3	682	689	687	678	739	708	669	698	711
UTR5	385	381	360	368	393	385	349	354	349
UTR5;UTR3	1	2	1	1	2	2	1	2	2
frameshift deletion	93	97	105	99	115	113	111	106	111
frameshift insertion	86	84	78	78	99	94	88	84	91
nonframeshift deletion	230	219	220	219	260	259	221	224	218
nonframeshift insertion	220	211	219	230	265	263	244	241	237
stopgain	4	3	4	4	3	4	3	3	4
stoploss	3	3	2	3	3	3	1	3	3
unknown	95	92	100	96	98	96	95	95	95

## Sheet: CNVs
Samples	huangyiyi	huangyiyifu	huangyiyimu	luzixi	wangyuan	wangyuanmuqin	xusisi	xusisilaogong	xusisizhizi
Total CNV	47	31	28	20	30	26	23	19	28
DUP CNV	12	20	16	3	16	18	13	11	23
DEL CNV	35	11	12	17	14	8	10	8	5
CNV Region size <= 1kbp	0	0	1	2	2	2	2	0	0
1kbp < CNV Region size <= 10kbp	7	6	8	3	7	4	8	1	5
10kbp < CNV Region size <= 100kbp	26	19	13	8	19	17	9	14	18
100kbp < CNV Region size <= 1Mbp	14	5	6	7	2	3	4	4	5
CNV Region size > 1Mbp	0	1	0	0	0	0	0	0	0
CNV numbers in chr1	5	5	7	0	5	1	5	5	5
CNV numbers in chr2	0	0	0	4	1	1	0	1	0
CNV numbers in chr3	0	1	0	0	0	0	0	0	0
CNV numbers in chr4	0	2	0	0	3	2	0	1	0
CNV numbers in chr5	0	2	1	1	0	0	3	0	0
CNV numbers in chr6	0	2	1	0	2	1	1	2	0
CNV numbers in chr7	2	1	5	0	1	1	1	0	2
CNV numbers in chr8	0	1	0	0	0	0	0	1	1
CNV numbers in chr9	2	0	1	1	1	2	0	0	1
CNV numbers in chr10	0	1	1	0	0	0	1	0	1
CNV numbers in chr11	3	2	2	0	4	4	1	2	3
CNV numbers in chr12	0	0	0	0	1	1	0	1	1
CNV numbers in chr13	0	0	0	0	0	0	0	0	0
CNV numbers in chr14	2	1	0	0	0	1	0	0	1
CNV numbers in chr15	1	1	2	0	3	1	3	0	1
CNV numbers in chr16	0	2	2	0	3	2	2	3	1
CNV numbers in chr17	0	2	1	0	0	2	0	0	0
CNV numbers in chr18	0	0	0	1	0	0	1	0	0
CNV numbers in chr19	0	3	1	7	3	3	1	1	2
CNV numbers in chr20	0	0	0	2	1	1	0	0	0
CNV numbers in chr21	0	0	0	0	1	1	0	0	0
CNV numbers in chr22	25	1	3	0	1	2	2	1	9
CNV numbers in chrX	7	1	1	4	0	0	2	0	0
CNV numbers in chrY	0	3	0	0	0	0	0	1	0

## Sheet: plot
plot of CDS-TiTv-Ratio							plot of HetHom-Ratio
plot of Missing-Count							plot of Singleton-Count
plot of TiTv-Ratio							plot of Total-Variants
plot of X-Chromosome-Heterozygosity
